# Supplementary material for: Host Dependent-Transposon for a Plasmid Found in Aeromonas salmonicida subsp. salmonicida That Bears a catB3 Gene for Chloramphenicol Resistance
Source: Antibiotics (Basel). 2023 Jan 27;12(2):257. doi: 10.3390/antibiotics12020257 (PMC9952659; doi:10.3390/antibiotics12020257)
Supplement: Supplementary file 1 [file antibiotics-12-00257-s001.zip]

Archive with 1 entries (1 files):
- antibiotics-2161089-supplementary.pdf
